# Supplementary material for: Bamboo Shoot and Artemisia capillaris Extract Mixture Ameliorates Dextran Sodium Sulfate-Induced Colitis
Source: Curr Issues Mol Biol. 2022 Oct 20;44(10):5086–103. doi: 10.3390/cimb44100345 (PMC9600592; doi:10.3390/cimb44100345)
Supplement: Supplementary file 1 [file cimb-44-00345-s001.zip]

Archive with 1 entries (1 files):
- cimb-1933472-supplementary.pdf
